# Supplementary material for: Cardiolipin enhances the enzymatic activity of cytochrome bd and cytochrome bo3 solubilized in dodecyl-maltoside
Source: Sci Rep. 2021 Apr 13;11:8006. doi: 10.1038/s41598-021-87354-0 (PMC8044227; doi:10.1038/s41598-021-87354-0)
Supplement: Supplementary file 2 — Supplementary Information 2. [file 41598_2021_87354_MOESM2_ESM.xlsx]

## Sheet: Figure 1
	Figure 1B											Figure 1D
	cytochrome bd (E. coli)											KM cytochrome bd E. coli
	Experiment 1
			Av Slope (uM O2/s)	control substracted		rel. activty (%)						Oxygen consumption activity (uM O2/s, control substracted) without CL			Oxygen consumption activity (uM O2/s, control substracted) + 10 uM CL
		control without protein	-0.0798									Exp 1	Exp 2	Exp 3	Exp 1	Exp 2	Exp 3	Exp 4
	CL conc.	0 CL	-0.582	-0.5022	1	100	1st bio-rep
		1 uM CL	-0.9538	-0.874	1.74034	174.034	1st bio-rep			UQ-1 (uM) conc	0	0.002	0.024	0.0247	0.0129	0.0241	0.0315	0.0258
		10 uM CL	-1.0461	-0.9663	1.92413	192.413	1st bio-rep				1	0.005	0.0179	0.0241	0.065	0.0453	0.0405	0.0559
											5	0.009	0.0404	0.0382	0.0748	0.0977	0.1086	0.0888
											10	0.0119	0.0538	0.0541	0.1321	0.124	0.1467	0.2487
											25	ND	0.1609	0.0825	ND	0.2741	0.3749	0.3364
											50	0.1954	0.2196	0.1885	0.4665	0.4571	0.4825	0.5196
											100	0.3011	0.2809	0.3392	0.5843	0.5376	0.6327	0.5868
											150	0.3892	0.3405	0.3836	0.693	0.5542	0.6495	0.5995
	Experiment 2										200	0.4179	0.365	0.3952	0.7874	0.5666	0.657	0.627
												1st bio-rep	1st bio-rep	2nd -bio-rep	1st bio-rep	1st bio-rep	1st bio-rep	2nd -bio-rep
			Av Slope (uM O2/s)	control substracted		rel. activty (%)
		control without protein	-0.0798
	CL conc.	0 CL	-0.5682	-0.4884	1	100	1st bio-rep
		1 uM CL	-0.9302	-0.8504	1.7412	174.12	1st bio-rep
		10 uM CL	-1.064	-0.9842	2.01515	201.515	1st bio-rep
	Experiment 3
			Av Slope (uM O2/s)	control substracted		rel. activty (%)
		control without protein	-0.0823
	CL conc.	0 CL	-0.57126	-0.48896	1	100	2nd bio-rep
		1 uM CL	-0.8924	-0.8101	1.65678	165.678	2nd bio-rep
		10 uM CL	-1.0864	-1.0041	2.05354	205.354	2nd bio-rep
	Figure 1B (Inset)
	Long-term Incubation period - with CL + 2 nM cytochrome bd E. coli
	Experiment 1
			Av Slope (uM O2/s)	control substracted		rel. activty (%)
Incubation Time	0 Value	control (Substrate without protein)	-0.0493
3 min	CL conc.	0 CL	-0.4856	-0.4363	1	100	1st bio-rep
		1 uM CL	-0.7434	-0.6941	1.59088	159.088	1st bio-rep
		10 uM CL	-1.0576	-1.0083	2.31102	231.102	1st bio-rep
1 hr	CL conc.	0 CL	-0.5281	-0.4788	1	100	1st bio-rep
		1 uM CL	-0.8963	-0.847	1.76901	176.901	1st bio-rep
		10 uM CL	-1.0195	-0.9702	2.02632	202.632	1st bio-rep
	Experiment 2
			Av Slope (uM O2/s)	control substracted		rel. activty (%)
Incubation Time	0 value	control without protein	-0.0798
3 minutes	CL conc.	0 CL	-0.5682	-0.4884	1	100	2nd bio-rep
		1 uM CL	-0.9302	-0.8504	1.7412	174.12	2nd bio-rep
		10 uM CL	-1.064	-0.9842	2.01515	201.515	2nd bio-rep
1 hour	CL conc.	0 CL	-0.582	-0.5022	1	100	2nd bio-rep
		1 uM CL	-0.9538	-0.874	1.74034	174.034	2nd bio-rep
		10 uM CL	-1.0461	-0.9663	1.92413	192.413	2nd bio-rep
	Figure 1C
			Av Slope (uM O2/s)	control substracted				Specific activity
		control without protein	-0.0340935					umol O2/min mg
	Without CL	0 Aurachin D	-0.379871	-0.345778	-20.7467	-10.3733	-103.733	103.733	1st bio-rep
			-0.362287	-0.328194	-19.6916	-9.84582	-98.4582	98.4582	1st bio-rep
			-0.36326	-0.329166	-19.75	-9.87499	-98.7499	98.7499	1st bio-rep
		400 nM Aurachin D	-0.0802709	-0.0461774	-2.77065	-1.38532	-13.8532	13.8532	1st bio-rep
			-0.0759911	-0.0418976	-2.51386	-1.25693	-12.5693	12.5693	1st bio-rep
			-0.0802709	-0.0461774	-2.77065	-1.38532	-13.8532	13.8532	1st bio-rep
			Av Slope (Oxygen consumption (uM O2/s)					Specific activity
		control without protein	-0.036798					umol O2/min mg
	With CL (10uM)	0 Aurachin D	-0.769797	-0.732999	-43.9799	-21.99	-219.9	219.9	1st bio-rep
			-0.740478	-0.70368	-42.2208	-21.1104	-211.104	211.104	1st bio-rep
			-0.780765	-0.743967	-44.638	-22.319	-223.19	223.19	1st bio-rep
		400 nM Aurachin D	-0.103966	-0.067168	-4.03008	-2.01504	-20.1504	20.1504	1st bio-rep
			-0.0998738	-0.0630759	-3.78455	-1.89228	-18.9228	18.9228	1st bio-rep
			-0.100974	-0.0641757	-3.85054	-1.92527	-19.2527	19.2527	1st bio-rep
			Av Slope (uM O2/s)	control substracted				Specific activity
		control without protein	-0.0411077					umol O2/min mg
	Without CL	0 Aurachin D	-0.482793	-0.441686	-26.5011	-13.2506	-132.506	132.506	2nd bio-rep
			-0.444819	-0.403711	-24.2227	-12.1113	-121.113	121.113	2nd bio-rep
		400 nM Aurachin D	-0.0518154	-0.0107077	-0.642464	-0.321232	-3.21232	3.21232	2nd bio-rep
			-0.041366	-0.000258312	-0.0154987	-0.00774935	-0.0774935	0.0774935	2nd bio-rep
			Av Slope (Oxygen consumption (uM O2/s)					Specific activity
		control without protein	-0.0411077					umol O2/min mg
	With CL (10uM)	0 Aurachin D	-0.904743	-0.863635	-51.8181	-25.9091	-259.091	259.091	2nd bio-rep
			-0.852859	-0.811751	-48.7051	-24.3525	-243.525	243.525	2nd bio-rep
		400 nM Aurachin D	-0.0531287	-0.0120211	-0.721264	-0.360632	-3.60632	3.60632	2nd bio-rep
			-0.0472787	-0.006171	-0.37026	-0.18513	-1.8513	1.8513	2nd bio-rep

## Sheet: Figure 2
	Figure 2A										Figure 2C
	Cytochrome bd Geobacillus										Cytochrome bd Corynebacterium
	Experiment 1										Experiment 1
			Av Slope (uM O2/s)	control substracted		rel. activty (%)							Av Slope (uM O2/s)	control substracted		rel. activty (%)
		control without protein	-0.0308									control without protein	-0.0567
	CL conc.	0 CL	-0.3048	-0.274	1	100	1st bio-rep				CL conc.	0 CL	-0.3125	-0.2558	1	100	1st bio-rep
		1 uM CL	-0.506	-0.4752	1.73431	173.431	1st bio-rep					1 uM CL	-0.5693	-0.5126	2.00391	200.391	1st bio-rep
		10 uM CL	-0.7389	-0.7081	2.58431	258.431	1st bio-rep					10 uM CL	-0.6515	-0.5948	2.32525	232.525	1st bio-rep
	Experiment 2										Experiment 2
			Av Slope (uM O2/s)	control substracted		rel. activty (%)							Av Slope (uM O2/s)	control substracted		rel. activty (%)
		control without protein	-0.0292									control without protein	-0.0308
	CL conc.	0 CL	-0.3893	-0.3601	1	100	1st bio-rep				CL conc.	0 CL	-0.2383	-0.2075	1	100	1st bio-rep
		1 uM CL	-0.57874	-0.54954	1.52608	152.608	1st bio-rep					1 uM CL	-0.4171	-0.3863	1.86169	186.169	1st bio-rep
		10 uM CL	-1.13591	-1.10671	3.07334	307.334	1st bio-rep					10 uM CL	-0.471	-0.4402	2.12145	212.145	1st bio-rep
	Experiment 3										Experiment 3
			Av Slope (uM O2/s)	control substracted		rel. activty (%)							Av Slope (uM O2/s)	control substracted		rel. activty (%)
		control without protein	-0.020744									control without protein	-0.1052
	CL conc.	0 CL	-0.35381	-0.333066	1	100	2nd -bio-rep				CL conc.	0 CL	-0.3057	-0.2005	1	100	2nd -bio-rep
		1 uM CL	-0.52381	-0.503066	1.51041	151.041	2nd -bio-rep					1 uM CL	-0.50381	-0.39861	1.98808	198.808	2nd -bio-rep
		10 uM CL	-0.989853	-0.969109	2.77367	277.367	2nd -bio-rep					10 uM CL	-0.578	-0.4728	2.3581	235.81	2nd -bio-rep
	Figure 2B										Figure 2D
			Av Slope (uM O2/s)	control substracted				Specific activity					Av Slope (uM O2/s)	control substracted				Specific activity
		control without protein	-0.0287277					umol O2/min mg				control without protein	-0.0379347					umol O2/min mg
	Without CL	0 Aurachin D	-0.395362	-0.366634	-21.9981	-2.19981	-21.9981	21.9981	1st bio-rep		Without CL	0 Aurachin D	-0.292109	-0.254175	-15.2505	-5.4466	-54.466	54.466	1st bio-rep
			-0.349808	-0.32108	-19.2648	-1.92648	-19.2648	19.2648	1st bio-rep				-0.236358	-0.198423	-11.9054	-4.25192	-42.5192	42.5192	1st bio-rep
			-0.303898	-0.27517	-16.5102	-1.65102	-16.5102	16.5102	2nd -bio-rep				-0.24637	-0.208435	-12.5061	-4.46647	-44.6647	44.6647	2nd -bio-rep
		400 nM Aurachin D	-0.0569873	-0.0282596	-1.69558	-0.169558	-1.69558	1.69558	1st bio-rep			400 nM Aurachin D	-0.0683895	-0.0304549	-1.82729	-0.652604	-6.52604	6.52604	1st bio-rep
			-0.0958489	-0.0671212	-4.02727	-0.402727	-4.02727	4.02727	1st bio-rep				-0.0921845	-0.0542499	-3.25499	-1.1625	-11.625	11.625	1st bio-rep
			-0.109985	-0.0812569	-4.87541	-0.487541	-4.87541	4.87541	2nd -bio-rep				-0.0829888	-0.0450541	-2.70325	-0.965445	-9.65445	9.65445	2nd -bio-rep
			Av Slope (uM O2/s)	control substracted				Specific activity					Av Slope (uM O2/s)	control substracted				Specific activity
		control without protein	-0.0338906					umol O2/min mg				control without protein	-0.0472437					umol O2/min mg
	With CL (10uM)	0 Aurachin D	-0.74099	-0.707099	-42.426	-4.2426	-42.426	42.426	1st bio-rep		With CL (10uM)	0 Aurachin D	-0.63997	-0.592726	-35.5636	-12.7013	-127.013	127.013	1st bio-rep
			-1.01201	-0.978122	-58.6873	-5.86873	-58.6873	58.6873	1st bio-rep				-0.518749	-0.471505	-28.2903	-10.1037	-101.037	101.037	1st bio-rep
			-0.848088	-0.814197	-48.8518	-4.88518	-48.8518	48.8518	2nd -bio-rep				-0.489388	-0.442144	-26.5286	-9.47451	-94.7451	94.7451	2nd -bio-rep
		400 nM Aurachin D	-0.153966	-0.120075	-7.20452	-0.720452	-7.20452	7.20452	1st bio-rep			400 nM Aurachin D	-0.0734007	-0.026157	-1.56942	-0.560507	-5.60507	5.60507	1st bio-rep
			-0.142987	-0.109097	-6.54581	-0.654581	-6.54581	6.54581	1st bio-rep				-0.0967437	-0.0495	-2.97	-1.06071	-10.6071	10.6071	1st bio-rep
			-0.160974	-0.127083	-7.62498	-0.762498	-7.62498	7.62498	2nd -bio-rep				-0.121093	-0.0738492	-4.43095	-1.58248	-15.8248	15.8248	2nd -bio-rep

## Sheet: Figure 3
	Figure 3B											Figure 3D
	Cytochrome bo3 E. coli										KM cytochrome bo3 E. coli
	Experiment 1
			Av Slope (uM O2/s)	control substracted		rel. activty (%)						Oxygen consumption activity (uM/O2, control substracted) without CL			Oxygen consumption activity (uM O2/s, control substracted) + 10 uM CL
		control without protein	-0.0600256									Exp 1	Exp 2	Exp 3	Exp 1	Exp 2	Exp 3
	CL conc.	0 uM	-0.438598	-0.378573	1	100	1st bio-rep
		1 uM	-0.595823	-0.535797	1.41531	141.531	1st bio-rep			UQ-1 (uM) conc	0	0.06416	0.00761	0.0418097	0.00923	0.07147	0.0523716
		10 uM	-0.679458	-0.619432	1.63623	163.623	1st bio-rep				1	0.01767	0.01008	0.0534668	0.02637	0.04447	0.036849
											5	0.05931	0.04041	0.0928317	0.08145	0.11285	0.0901107
											10	0.08843	0.07792	0.100664	0.14405	0.17183	0.164691
											25	0.13336	0.12888	0.155485	0.2957	0.28343	0.280998
											50	0.16813	0.21261	0.239991	0.39205	0.39049	0.475468
											100	0.23321	0.28439	0.27419	0.48766	0.55452	0.586803
											150	0.2916	0.3919	0.400621	0.62178	0.59991	0.628994
	Experiment 2										200	0.30114	0.3684	0.413357	0.59718	0.61747	0.635475
												1st bio-rep	1st bio-rep	2nd -bio-rep	1st bio-rep	1st bio-rep	2nd -bio-rep
			Av Slope (uM O2/s)	control substracted		rel. activty (%)
		control without protein	-0.0596367
	CL conc.	0 uM	-0.378706	-0.319069	1	100	1st bio-rep
		1 uM	-0.532295	-0.472658	1.48137	148.137	1st bio-rep
		10 uM	-0.596639	-0.537003	1.68303	168.303	1st bio-rep
	Experiment 3
			Av Slope (uM O2/s)	control substracted		rel. activty (%)
		control without protein	-0.0593598
	CL conc.	0 uM	-0.508834	-0.449474	1	100	2nd -bio-rep
		1 uM	-0.69742	-0.63806	1.41957	141.957	2nd -bio-rep
		10 uM	-0.798349	-0.738989	1.64412	164.412	2nd -bio-rep
	Figure 3C
			Av Slope (uM O2/s)	control substracted				Specific activity
		control without protein	-0.0596367					umol O2/min mg
	Without CL	0 KCN	-0.567055	-0.507418	-30.4451	-6.08902	-60.8902	60.8902	1st bio-rep
			-0.442295	-0.382658	-22.9595	-4.5919	-45.919	45.919	1st bio-rep
			-0.446139	-0.386503	-23.1902	-4.63803	-46.3803	46.3803	2nd -bio-rep
		2 mM KCN	-0.0908733	-0.0312366	-1.8742	-0.374839	-3.74839	3.74839	1st bio-rep
			-0.119933	-0.0602961	-3.61777	-0.723554	-7.23554	7.23554	1st bio-rep
			-0.0729943	-0.0133577	-0.80146	-0.160292	-1.60292	1.60292	2nd -bio-rep
			Av Slope (uM O2/s)	control substracted				Specific activity
		control without protein	-0.0498385					umol O2/min mg
	With CL (10uM)	0 KCN	-1.02317	-0.973329	-58.3997	-11.6799	-116.799	116.799	1st bio-rep
			-0.909628	-0.859789	-51.5873	-10.3175	-103.175	103.175	1st bio-rep
			-0.83496	-0.785121	-47.1073	-9.42146	-94.2146	94.2146	2nd -bio-rep
		2mM KCN	-0.0838733	-0.0340348	-2.04209	-0.408418	-4.08418	4.08418	1st bio-rep
			-0.105029	-0.0551903	-3.31142	-0.662283	-6.62283	6.62283	1st bio-rep
			-0.0780735	-0.028235	-1.6941	-0.33882	-3.3882	3.3882	2nd -bio-rep
